# Supplementary material for: Encapsulin Based Self-Assembling Iron-Containing Protein Nanoparticles for Stem Cells MRI Visualization
Source: Int J Mol Sci. 2021 Nov 12;22(22):12275. doi: 10.3390/ijms222212275 (PMC8618560; doi:10.3390/ijms222212275)
Supplement: Supplementary file 1 [file ijms-22-12275-s001.zip]

Archive with 1 entries (1 files):
- ijms-1438818-supplementary.pdf
